# Supplementary material for: PUS1 is a novel biomarker for predicting poor outcomes and triple-negative status in breast cancer
Source: Front Oncol. 2022 Nov 15;12:1030571. doi: 10.3389/fonc.2022.1030571 (PMC9705787; doi:10.3389/fonc.2022.1030571)
Supplement: Supplementary file 3 [file Table_1.xlsx]

## Sheet: Sheet1
Number	Age	No of hospitalisation
1	70	1253636
2	52	1253540
3	34	1253966
4	53	1254010
5	55	1254371
6	60	1254318
7	67	1254859
8	45	1254901
9	69	1242504
10	53	1256592
11	44	1256953
12	43	1256885
