# Supplementary material for: PUS1 is a novel biomarker for predicting poor outcomes and triple-negative status in breast cancer
Source: Front Oncol. 2022 Nov 15;12:1030571. doi: 10.3389/fonc.2022.1030571 (PMC9705787; doi:10.3389/fonc.2022.1030571)
Supplement: Supplementary file 4 [file Table_2.xlsx]

## Sheet: design
Input	Gene ID	Gene Symbol	Target Seq	Vector	Matching Transcripts for Gene	Match Regions	Orig. Target Gene Symbol	Forward Oligo Sequence	Reverse Oligo Sequence
shPUS#1	80324	PUS1	TGTCGGGTCCTCACAATTCAA	pLKO.1	XM_011538769.2, NM_001002019.3, XM_011538768.3, NM_001002020.3, NM_025215.6, XR_001748872.1	3UTR, 5UTR, CDS	PUS1	CCGGTGTCGGGTCCTCACAATTCAACTCGAGTTGAATTGTGAGGACCCGACATTTTTG	AATTCAAAAATGTCGGGTCCTCACAATTCAACTCGAGTTGAATTGTGAGGACCCGACA
shPUS#2	80324	PUS1	GCACTTCGAGAAGTACAACCA	pLKO.1	XR_001748872.1, NM_001002019.3, XM_011538768.3, NM_001002020.3, NM_025215.6	3UTR, CDS	PUS1	CCGGGCACTTCGAGAAGTACAACCACTCGAGTGGTTGTACTTCTCGAAGTGCTTTTTG	AATTCAAAAAGCACTTCGAGAAGTACAACCACTCGAGTGGTTGTACTTCTCGAAGTGC
shPUS#3	80324	PUS1	GCACGCACAACTTCCACAATT	pLKO.1	XR_001748872.1, NM_001002019.3, XM_011538768.3, NM_001002020.3, NM_025215.6	3UTR, CDS	PUS1	CCGGGCACGCACAACTTCCACAATTCTCGAGAATTGTGGAAGTTGTGCGTGCTTTTTG	AATTCAAAAAGCACGCACAACTTCCACAATTCTCGAGAATTGTGGAAGTTGTGCGTGC
